# Supplementary material for: ﻿Notes on the genus Thibetana (Lepidoptera, Zygaenidae) with description of a new species from China
Source: Zookeys. 2024 Nov 25;1218:343–9. doi: 10.3897/zookeys.1218.136369 (PMC11612636; doi:10.3897/zookeys.1218.136369)
Supplement: XML Treatment for Thibetana [file zookeys.1218.136369-treatment1.xml]

<!DOCTYPE tp:taxon-treatment
  PUBLIC "-//TaxonX//DTD Taxonomic Treatment Publishing DTD v0 20100105//EN" "tax-treatment-NSO.dtd">
<tp:taxon-treatment xmlns:tp="http://www.plazi.org/taxpub"><tp:treatment-meta><kwd-group><label>Taxon classification</label><kwd>
              <named-content content-type="kingdom">Animalia</named-content>
            </kwd><kwd>
              <named-content content-type="order">Lepidoptera</named-content>
            </kwd><kwd>
              <named-content content-type="family">Zygaenidae</named-content>
            </kwd></kwd-group><mixed-citation publication-type="journal"><person-group><name><surname>He</surname><given-names>Xinxin</given-names></name><name><surname>Jiang</surname><given-names>Chao</given-names></name><name><surname>Li</surname><given-names>Weichun</given-names></name></person-group><article-title>﻿Notes on the genus <italic><tp:taxon-name><tp:taxon-name-part taxon-name-part-type="genus" reg="Thibetana">Thibetana</tp:taxon-name-part></tp:taxon-name></italic> (<tp:taxon-name><tp:taxon-name-part taxon-name-part-type="order">Lepidoptera</tp:taxon-name-part></tp:taxon-name>, <tp:taxon-name><tp:taxon-name-part taxon-name-part-type="family">Zygaenidae</tp:taxon-name-part></tp:taxon-name>) with description of a new species from China</article-title><source>Zookeys</source><day>25</day><month>11</month><year>2024</year><volume>1218</volume><fpage>343</fpage><lpage>349</lpage><pub-id pub-id-type="doi">10.3897/zookeys.1218.136369</pub-id></mixed-citation></tp:treatment-meta><tp:nomenclature><label>﻿Genus</label><tp:taxon-name>
            <object-id xmlns:xlink="http://www.w3.org/1999/xlink" content-type="arpha" xlink:type="simple">BC81F2FC-2011-536D-90FA-6D5A32027B80</object-id>
            <tp:taxon-name-part taxon-name-part-type="genus" reg="Thibetana">Thibetana</tp:taxon-name-part>
          </tp:taxon-name><tp:taxon-authority>Efetov &amp; Tarmann, 1995</tp:taxon-authority><tp:nomenclature-citation-list><tp:nomenclature-citation><tp:taxon-name>
                <tp:taxon-name-part taxon-name-part-type="genus" reg="Thibetana">Thibetana</tp:taxon-name-part>
              </tp:taxon-name><comment>Efetov &amp; Tarmann, 1995: 74. Type-species: <tp:taxon-name><tp:taxon-name-part taxon-name-part-type="genus" reg="Artona">Artona</tp:taxon-name-part><tp:taxon-name-part taxon-name-part-type="species" reg="sieversi">sieversi</tp:taxon-name-part></tp:taxon-name> Alphéraky, 1892, by original designation.</comment></tp:nomenclature-citation></tp:nomenclature-citation-list></tp:nomenclature><tp:treatment-sec sec-type="diagnosis" id="SECID0EODAC"><title>Diagnosis.</title><p>Fore- and hindwings with black ground colour and yellow markings, r2+r3 stalked. Uncus long and thin, valva fan-shaped, and saccus well-developed in male genitalia. Praebursa spherical, translucent, with ring-like sclerotization in female genitalia (<xref ref-type="bibr" rid="B4">Efetov and Tarmann 1995</xref>).</p></tp:treatment-sec><tp:treatment-sec sec-type="distribution" id="SECID0EYDAC"><title>Distribution.</title><p>China, India.</p><sec sec-type="﻿Checklist of the genus of Thibetana Efetov &amp; Tarmann, 1995" id="SECID0E4DAC"><title>﻿Checklist of the genus of <italic><tp:taxon-name><tp:taxon-name-part taxon-name-part-type="genus" reg="Thibetana">Thibetana</tp:taxon-name-part></tp:taxon-name></italic> Efetov &amp; Tarmann, 1995</title><p>
              <bold><italic><tp:taxon-name><tp:taxon-name-part taxon-name-part-type="genus" reg="Thibetana">Thibetana</tp:taxon-name-part><tp:taxon-name-part taxon-name-part-type="species" reg="delavayi">delavayi</tp:taxon-name-part></tp:taxon-name></italic> (Oberthür, 1894)</bold>
            </p><p><italic><tp:taxon-name><tp:taxon-name-part taxon-name-part-type="genus" reg="Artona">Artona</tp:taxon-name-part><tp:taxon-name-part taxon-name-part-type="species" reg="delavayi">delavayi</tp:taxon-name-part></tp:taxon-name></italic> Oberthür, 1894: 29; <xref ref-type="bibr" rid="B1">Alberti 1954</xref>: 280, pl. 29, fig. 9.</p><p><italic><tp:taxon-name><tp:taxon-name-part taxon-name-part-type="genus" reg="Thibetana">Thibetana</tp:taxon-name-part><tp:taxon-name-part taxon-name-part-type="species" reg="delavayi">delavayi</tp:taxon-name-part></tp:taxon-name></italic>: <xref ref-type="bibr" rid="B5">Efetov and Tarmann 2017</xref>: 583; <xref ref-type="bibr" rid="B6">Efetov and Tarmann 2024</xref>: 431.</p><p><bold>Distribution.</bold> China (Sichuan, Yunnan).</p><p>
              <bold><italic><tp:taxon-name><tp:taxon-name-part taxon-name-part-type="genus" reg="Thibetana">Thibetana</tp:taxon-name-part><tp:taxon-name-part taxon-name-part-type="species" reg="keili">keili</tp:taxon-name-part></tp:taxon-name></italic> Efetov &amp; Tarmann, 2017</bold>
            </p><p><italic><tp:taxon-name><tp:taxon-name-part taxon-name-part-type="genus" reg="Thibetana">Thibetana</tp:taxon-name-part><tp:taxon-name-part taxon-name-part-type="species" reg="keili">keili</tp:taxon-name-part></tp:taxon-name></italic> Efetov &amp; Tarmann, 2017: 582, figs 1, 2, 7; <xref ref-type="bibr" rid="B6">Efetov and Tarmann 2024</xref>: 431.</p><p><bold>Distribution.</bold> China (Xizang).</p><p>
              <bold><italic><tp:taxon-name><tp:taxon-name-part taxon-name-part-type="genus" reg="Thibetana">Thibetana</tp:taxon-name-part><tp:taxon-name-part taxon-name-part-type="species" reg="postalba">postalba</tp:taxon-name-part></tp:taxon-name></italic> (Elwes, 1890)</bold>
            </p><p><italic><tp:taxon-name><tp:taxon-name-part taxon-name-part-type="genus" reg="Artona">Artona</tp:taxon-name-part><tp:taxon-name-part taxon-name-part-type="species" reg="postalba">postalba</tp:taxon-name-part></tp:taxon-name></italic> Elwes, 1890: 379, pl. 32, fig. 16.</p><p><italic><tp:taxon-name><tp:taxon-name-part taxon-name-part-type="genus" reg="Thibetana">Thibetana</tp:taxon-name-part><tp:taxon-name-part taxon-name-part-type="species" reg="postalba">postalba</tp:taxon-name-part></tp:taxon-name></italic>: <xref ref-type="bibr" rid="B5">Efetov and Tarmann 2017</xref>: 582, figs 3, 4, 8; <xref ref-type="bibr" rid="B6">Efetov and Tarmann 2024</xref>: 431.</p><p><bold>Distribution.</bold> India (Sikkim).</p><p>
              <bold><italic><tp:taxon-name><tp:taxon-name-part taxon-name-part-type="genus" reg="Thibetana">Thibetana</tp:taxon-name-part><tp:taxon-name-part taxon-name-part-type="species" reg="sieversi">sieversi</tp:taxon-name-part></tp:taxon-name></italic> (Alphéraky, 1892)</bold>
            </p><p><italic><tp:taxon-name><tp:taxon-name-part taxon-name-part-type="genus" reg="Artona">Artona</tp:taxon-name-part><tp:taxon-name-part taxon-name-part-type="species" reg="sieversi">sieversi</tp:taxon-name-part></tp:taxon-name></italic> Alphéraky, 1892: 5.</p><p><italic><tp:taxon-name><tp:taxon-name-part taxon-name-part-type="genus" reg="Artona">Artona</tp:taxon-name-part><tp:taxon-name-part taxon-name-part-type="species" reg="dejeani">dejeani</tp:taxon-name-part></tp:taxon-name></italic> Oberthür, 1894: 29.</p><p><italic><tp:taxon-name><tp:taxon-name-part taxon-name-part-type="genus" reg="Artona">Artona</tp:taxon-name-part><tp:taxon-name-part taxon-name-part-type="species" reg="gephyra">gephyra</tp:taxon-name-part></tp:taxon-name></italic> Hering, 1936: 1.</p><p><italic><tp:taxon-name><tp:taxon-name-part taxon-name-part-type="genus" reg="Thibetana">Thibetana</tp:taxon-name-part><tp:taxon-name-part taxon-name-part-type="species" reg="sieversi">sieversi</tp:taxon-name-part></tp:taxon-name></italic>: <xref ref-type="bibr" rid="B4">Efetov and Tarmann 1995</xref>: 74, figs 21, 22; <xref ref-type="bibr" rid="B3">Efetov 1997</xref>: 511, figs 4, 7, 10; <xref ref-type="bibr" rid="B6">Efetov and Tarmann 2024</xref>: 431.</p><p><bold>Distribution.</bold> China (Qinghai, Sichuan).</p><p>
              <bold><italic><tp:taxon-name><tp:taxon-name-part taxon-name-part-type="genus" reg="Thibetana">Thibetana</tp:taxon-name-part><tp:taxon-name-part taxon-name-part-type="species" reg="weii">weii</tp:taxon-name-part></tp:taxon-name></italic> Li &amp; He, sp. nov.</bold>
            </p><p><bold>Distribution.</bold> China (Xizang).</p><p>
              <bold><italic><tp:taxon-name><tp:taxon-name-part taxon-name-part-type="genus" reg="Thibetana">Thibetana</tp:taxon-name-part><tp:taxon-name-part taxon-name-part-type="species" reg="witti">witti</tp:taxon-name-part></tp:taxon-name></italic> Efetov, 1997</bold>
            </p><p><italic><tp:taxon-name><tp:taxon-name-part taxon-name-part-type="genus" reg="Thibetana">Thibetana</tp:taxon-name-part><tp:taxon-name-part taxon-name-part-type="species" reg="witti">witti</tp:taxon-name-part></tp:taxon-name></italic> Efetov, 1997: 509, figs 1, 2, 5, 6, 8, 9; <xref ref-type="bibr" rid="B6">Efetov and Tarmann 2024</xref>: 431.</p><p><bold>Distribution.</bold> China (Xizang).</p><p>
              <bold><italic><tp:taxon-name><tp:taxon-name-part taxon-name-part-type="genus" reg="Thibetana">Thibetana</tp:taxon-name-part><tp:taxon-name-part taxon-name-part-type="species" reg="zebra">zebra</tp:taxon-name-part></tp:taxon-name></italic> (Elwes, 1890)</bold>
            </p><p><italic><tp:taxon-name><tp:taxon-name-part taxon-name-part-type="genus" reg="Artona">Artona</tp:taxon-name-part><tp:taxon-name-part taxon-name-part-type="species" reg="zebra">zebra</tp:taxon-name-part></tp:taxon-name></italic> Elwes, 1890: 379, pl. 32, fig. 11.</p><p><italic><tp:taxon-name><tp:taxon-name-part taxon-name-part-type="genus" reg="Thibetana">Thibetana</tp:taxon-name-part><tp:taxon-name-part taxon-name-part-type="species" reg="zebra">zebra</tp:taxon-name-part></tp:taxon-name></italic>: <xref ref-type="bibr" rid="B5">Efetov and Tarmann 2017</xref>: 583, figs 5, 6; <xref ref-type="bibr" rid="B6">Efetov and Tarmann 2024</xref>: 431.</p><p><bold>Distribution.</bold> India (Sikkim).</p></sec><sec sec-type="﻿Key to the genus of Thibetana Efetov &amp; Tarmann, 1995" id="SECID0EBPAC"><title>﻿Key to the genus of <italic><tp:taxon-name><tp:taxon-name-part taxon-name-part-type="genus" reg="Thibetana">Thibetana</tp:taxon-name-part></tp:taxon-name></italic> Efetov &amp; Tarmann, 1995</title><table-wrap content-type="key" position="anchor" orientation="portrait"><table id="TID0EJIAC" rules="all"><tbody><tr><td rowspan="1" colspan="1">1</td><td rowspan="1" colspan="1">Hindwing upperside with two yellow spots</td><td rowspan="1" colspan="1">
                      <bold>2</bold>
                    </td></tr><tr><td rowspan="1" colspan="1">–</td><td rowspan="1" colspan="1">Hindwing upperside with one yellow spot</td><td rowspan="1" colspan="1">
                      <bold>3</bold>
                    </td></tr><tr><td rowspan="1" colspan="1">2</td><td rowspan="1" colspan="1">Forewing upperside with one yellow spot at base</td><td rowspan="1" colspan="1">
                      <bold><italic><tp:taxon-name><tp:taxon-name-part taxon-name-part-type="genus" reg="Thibetana">T.</tp:taxon-name-part><tp:taxon-name-part taxon-name-part-type="species" reg="weii">weii</tp:taxon-name-part></tp:taxon-name></italic> sp. nov.</bold>
                    </td></tr><tr><td rowspan="1" colspan="1">–</td><td rowspan="1" colspan="1">Forewing upperside with two yellow spots at base</td><td rowspan="1" colspan="1">
                      <bold>
                        <italic>
                          <tp:taxon-name><tp:taxon-name-part taxon-name-part-type="genus" reg="Thibetana">T.</tp:taxon-name-part><tp:taxon-name-part taxon-name-part-type="species" reg="zebra">zebra</tp:taxon-name-part></tp:taxon-name>
                        </italic>
                      </bold>
                    </td></tr><tr><td rowspan="1" colspan="1">3</td><td rowspan="1" colspan="1">Forewing upperside with a single or two yellow spots</td><td rowspan="1" colspan="1">
                      <bold>4</bold>
                    </td></tr><tr><td rowspan="1" colspan="1">–</td><td rowspan="1" colspan="1">Forewing upperside with four yellow spots</td><td rowspan="1" colspan="1">
                      <bold>5</bold>
                    </td></tr><tr><td rowspan="1" colspan="1">4</td><td rowspan="1" colspan="1">Forewing upperside with a single yellow spot</td><td rowspan="1" colspan="1">
                      <bold>
                        <italic>
                          <tp:taxon-name><tp:taxon-name-part taxon-name-part-type="genus" reg="Thibetana">T.</tp:taxon-name-part><tp:taxon-name-part taxon-name-part-type="species" reg="delavayi">delavayi</tp:taxon-name-part></tp:taxon-name>
                        </italic>
                      </bold>
                    </td></tr><tr><td rowspan="1" colspan="1">–</td><td rowspan="1" colspan="1">Forewing upperside with two yellow spots</td><td rowspan="1" colspan="1">
                      <bold>
                        <italic>
                          <tp:taxon-name><tp:taxon-name-part taxon-name-part-type="genus" reg="Thibetana">T.</tp:taxon-name-part><tp:taxon-name-part taxon-name-part-type="species" reg="sieversi">sieversi</tp:taxon-name-part></tp:taxon-name>
                        </italic>
                      </bold>
                    </td></tr><tr><td rowspan="1" colspan="1">5</td><td rowspan="1" colspan="1">Sacculus without process, juxta longer than uncus in male genitalia</td><td rowspan="1" colspan="1">
                      <bold>
                        <italic>
                          <tp:taxon-name><tp:taxon-name-part taxon-name-part-type="genus" reg="Thibetana">T.</tp:taxon-name-part><tp:taxon-name-part taxon-name-part-type="species" reg="witti">witti</tp:taxon-name-part></tp:taxon-name>
                        </italic>
                      </bold>
                    </td></tr><tr><td rowspan="1" colspan="1">–</td><td rowspan="1" colspan="1">Sacculus with a round lobe, juxta shorter than uncus in male genitalia</td><td rowspan="1" colspan="1">
                      <bold>6</bold>
                    </td></tr><tr><td rowspan="1" colspan="1">6</td><td rowspan="1" colspan="1">Saccus as long as uncus in male genitalia</td><td rowspan="1" colspan="1">
                      <bold>
                        <italic>
                          <tp:taxon-name><tp:taxon-name-part taxon-name-part-type="genus" reg="Thibetana">T.</tp:taxon-name-part><tp:taxon-name-part taxon-name-part-type="species" reg="keili">keili</tp:taxon-name-part></tp:taxon-name>
                        </italic>
                      </bold>
                    </td></tr><tr><td rowspan="1" colspan="1">–</td><td rowspan="1" colspan="1">Saccus twice as long as uncus in male genitalia</td><td rowspan="1" colspan="1">
                      <bold>
                        <italic>
                          <tp:taxon-name><tp:taxon-name-part taxon-name-part-type="genus" reg="Thibetana">T.</tp:taxon-name-part><tp:taxon-name-part taxon-name-part-type="species" reg="postalba">postalba</tp:taxon-name-part></tp:taxon-name>
                        </italic>
                      </bold>
                    </td></tr></tbody></table></table-wrap></sec></tp:treatment-sec><ref-list><ref id="B4"><mixed-citation xmlns:xlink="http://www.w3.org/1999/xlink" xlink:type="simple"><person-group><name name-style="western"><surname>Efetov</surname><given-names>KA</given-names></name><name name-style="western"><surname>Tarmann</surname><given-names>GM</given-names></name></person-group> (<year>1995</year>) <article-title>An annotated check-list of the Palaearctic <tp:taxon-name><tp:taxon-name-part taxon-name-part-type="subfamily">Procridinae</tp:taxon-name-part></tp:taxon-name> (<tp:taxon-name><tp:taxon-name-part taxon-name-part-type="order">Lepidoptera</tp:taxon-name-part></tp:taxon-name>: <tp:taxon-name><tp:taxon-name-part taxon-name-part-type="family">Zygaenidae</tp:taxon-name-part></tp:taxon-name>), with descriptions of new taxa.</article-title><source>Entomologist’s Gazette</source><volume>46</volume>: <fpage>63</fpage>–<lpage>103</lpage>.</mixed-citation></ref><ref id="B1"><mixed-citation xmlns:xlink="http://www.w3.org/1999/xlink" xlink:type="simple"><person-group><name name-style="western"><surname>Alberti</surname><given-names>B</given-names></name></person-group> (<year>1954</year>) <article-title>Uber die stammesgeschichtliche Gliederung der <tp:taxon-name><tp:taxon-name-part taxon-name-part-type="family">Zygaenidae</tp:taxon-name-part></tp:taxon-name> nebst Revision einiger Gruppen (<tp:taxon-name><tp:taxon-name-part taxon-name-part-type="class">Insecta</tp:taxon-name-part></tp:taxon-name>, <tp:taxon-name><tp:taxon-name-part taxon-name-part-type="order">Lepidoptera</tp:taxon-name-part></tp:taxon-name>).</article-title><source>Mitteilungen aus dem Zoologischen Museum in Berlin</source><volume>30</volume>: <fpage>115</fpage>–<lpage>480</lpage>. <ext-link xlink:href="10.1002/mmnz.19540300202" ext-link-type="doi" xlink:type="simple">https://doi.org/10.1002/mmnz.19540300202</ext-link></mixed-citation></ref><ref id="B5"><mixed-citation xmlns:xlink="http://www.w3.org/1999/xlink" xlink:type="simple"><person-group><name name-style="western"><surname>Efetov</surname><given-names>KA</given-names></name><name name-style="western"><surname>Tarmann</surname><given-names>GM</given-names></name></person-group> (<year>2017</year>) <article-title><italic><tp:taxon-name><tp:taxon-name-part taxon-name-part-type="genus">Thibetana</tp:taxon-name-part><tp:taxon-name-part taxon-name-part-type="species">keili</tp:taxon-name-part></tp:taxon-name></italic> Efetov &amp; Tarmann, a new species of the genus <italic><tp:taxon-name><tp:taxon-name-part taxon-name-part-type="genus">Thibetana</tp:taxon-name-part></tp:taxon-name></italic> Efetov &amp; Tarmann, 1995, from Tibet (<tp:taxon-name><tp:taxon-name-part taxon-name-part-type="order">Lepidoptera</tp:taxon-name-part></tp:taxon-name>: <tp:taxon-name><tp:taxon-name-part taxon-name-part-type="family">Zygaenidae</tp:taxon-name-part></tp:taxon-name>, <tp:taxon-name><tp:taxon-name-part taxon-name-part-type="subfamily">Procridinae</tp:taxon-name-part></tp:taxon-name>, <tp:taxon-name><tp:taxon-name-part taxon-name-part-type="tribe">Artonini</tp:taxon-name-part></tp:taxon-name>).</article-title><source>SHILAP Revista De lepidopterología</source><volume>45</volume>(<issue>180</issue>): <fpage>581</fpage>–<lpage>587</lpage>. <ext-link xlink:href="10.57065/shilap.879" ext-link-type="doi" xlink:type="simple">https://doi.org/10.57065/shilap.879</ext-link></mixed-citation></ref><ref id="B6"><mixed-citation xmlns:xlink="http://www.w3.org/1999/xlink" xlink:type="simple"><person-group><name name-style="western"><surname>Efetov</surname><given-names>KA</given-names></name><name name-style="western"><surname>Tarmann</surname><given-names>GM</given-names></name></person-group> (<year>2024</year>) <article-title>An annotated catalogue of the <tp:taxon-name><tp:taxon-name-part taxon-name-part-type="subfamily">Procridinae</tp:taxon-name-part></tp:taxon-name> of the World (<tp:taxon-name><tp:taxon-name-part taxon-name-part-type="order">Lepidoptera</tp:taxon-name-part></tp:taxon-name>: <tp:taxon-name><tp:taxon-name-part taxon-name-part-type="family">Zygaenidae</tp:taxon-name-part></tp:taxon-name>).</article-title><source>SHILAP Revista De lepidopterología</source><volume>52</volume>(<issue>207</issue>): <fpage>409</fpage>–<lpage>547</lpage>. <ext-link xlink:href="10.57065/shilap.956" ext-link-type="doi" xlink:type="simple">https://doi.org/10.57065/shilap.956</ext-link></mixed-citation></ref><ref id="B3"><mixed-citation xmlns:xlink="http://www.w3.org/1999/xlink" xlink:type="simple"><person-group><name name-style="western"><surname>Efetov</surname><given-names>KA</given-names></name></person-group> (<year>1997</year>) <article-title><italic><tp:taxon-name><tp:taxon-name-part taxon-name-part-type="genus">Thibetana</tp:taxon-name-part><tp:taxon-name-part taxon-name-part-type="species">witti</tp:taxon-name-part></tp:taxon-name></italic> sp. nov. from Tibet (<tp:taxon-name><tp:taxon-name-part taxon-name-part-type="order">Lepidoptera</tp:taxon-name-part></tp:taxon-name>, <tp:taxon-name><tp:taxon-name-part taxon-name-part-type="family">Zygaenidae</tp:taxon-name-part></tp:taxon-name>, <tp:taxon-name><tp:taxon-name-part taxon-name-part-type="subfamily">Procridinae</tp:taxon-name-part></tp:taxon-name>).</article-title><source>Entomofauna</source><volume>18</volume>: <fpage>509</fpage>–<lpage>512</lpage>.</mixed-citation></ref></ref-list></tp:taxon-treatment>
