# Supplementary material for: ﻿Notes on the genus Thibetana (Lepidoptera, Zygaenidae) with description of a new species from China
Source: Zookeys. 2024 Nov 25;1218:343–9. doi: 10.3897/zookeys.1218.136369 (PMC11612636; doi:10.3897/zookeys.1218.136369)
Supplement: XML Treatment for Thibetana weii [file zookeys.1218.136369-treatment2.xml]

<!DOCTYPE tp:taxon-treatment
  PUBLIC "-//TaxonX//DTD Taxonomic Treatment Publishing DTD v0 20100105//EN" "tax-treatment-NSO.dtd">
<tp:taxon-treatment xmlns:tp="http://www.plazi.org/taxpub"><tp:treatment-meta><kwd-group><label>Taxon classification</label><kwd>
              <named-content content-type="kingdom">Animalia</named-content>
            </kwd><kwd>
              <named-content content-type="order">Lepidoptera</named-content>
            </kwd><kwd>
              <named-content content-type="family">Zygaenidae</named-content>
            </kwd></kwd-group><mixed-citation publication-type="journal"><person-group><name><surname>He</surname><given-names>Xinxin</given-names></name><name><surname>Jiang</surname><given-names>Chao</given-names></name><name><surname>Li</surname><given-names>Weichun</given-names></name></person-group><article-title>﻿Notes on the genus <italic><tp:taxon-name><tp:taxon-name-part taxon-name-part-type="genus" reg="Thibetana">Thibetana</tp:taxon-name-part></tp:taxon-name></italic> (<tp:taxon-name><tp:taxon-name-part taxon-name-part-type="order">Lepidoptera</tp:taxon-name-part></tp:taxon-name>, <tp:taxon-name><tp:taxon-name-part taxon-name-part-type="family">Zygaenidae</tp:taxon-name-part></tp:taxon-name>) with description of a new species from China</article-title><source>Zookeys</source><day>25</day><month>11</month><year>2024</year><volume>1218</volume><fpage>343</fpage><lpage>349</lpage><pub-id pub-id-type="doi">10.3897/zookeys.1218.136369</pub-id></mixed-citation></tp:treatment-meta><tp:nomenclature><label>﻿</label><tp:taxon-name>
            <object-id xmlns:xlink="http://www.w3.org/1999/xlink" content-type="arpha" xlink:type="simple">6F4A5A5E-7409-5ED3-8E24-D19AB787EE4E</object-id>
            <tp:taxon-name-part taxon-name-part-type="genus" reg="Thibetana">Thibetana</tp:taxon-name-part>
            <tp:taxon-name-part taxon-name-part-type="species" reg="weii">weii</tp:taxon-name-part>
            <object-id xmlns:xlink="http://www.w3.org/1999/xlink" content-type="zoobank" xlink:type="simple">https://zoobank.org/B0F6360A-BF60-4222-93BD-D679E9DDB208</object-id>
          </tp:taxon-name><tp:taxon-authority>Li &amp; He</tp:taxon-authority><tp:taxon-status xmlns:xlink="http://www.w3.org/1999/xlink" xlink:type="simple">sp. nov.</tp:taxon-status></tp:nomenclature><tp:treatment-sec sec-type="type material" id="SECID0EQIAE"><title>Type materials.</title><p><bold><italic>Holotype</italic></bold> • ♂, China, Xizang Autonomous Region, Mêdog County, the foot of Galongla Snow Mountain (<named-content xmlns:xlink="http://www.w3.org/1999/xlink" content-type="dwc:verbatimCoordinates" xlink:type="simple"><named-content content-type="geo-json" specific-use="{&#34;type&#34;:&#34;Point&#34;,&#34;coordinates&#34;:[95.676780,29.738245]}" id="NCID0E5IAE" xlink:type="simple">29°44.2947'N, 95°40.6068'E</named-content></named-content>), 3415 m, 31 July 2024, Weichun Li et al. leg. <bold><italic>Paratype</italic></bold> • 1 ♀, same data as holotype.</p></tp:treatment-sec><tp:treatment-sec sec-type="diagnosis" id="SECID0EGJAE"><title>Diagnosis.</title><p>Forewing upperside with ovate yellow spot at base, two ovate spots near middle, and an 8-shaped yellow spot at distal part; hindwing upperside with subtriangular yellow spot and oblong yellow spot. In male genitalia, sacculus nearly rectangular, dentated on outer margin, ending with spine-like process on ventral margin.</p></tp:treatment-sec><tp:treatment-sec sec-type="description" id="SECID0ELJAE"><title>Description.</title><p><bold><italic>External morphology of imago</italic></bold> (Fig. <xref ref-type="fig" rid="F1">1</xref>). Forewing length 8.5–9.0 mm. Frons yellow mixed black. Vertex black. Labial palpus approximately one and half as long as compound eye’s diameter, pale brown mixed with yellow. Male antenna pinnate except distal one-sixth serrate; female antenna serrate. Compound eye ovate, black, edged with yellow scales; ocellus round, black. Chaetosema well-developed, gray. Tegula yellow. Thorax black. Upperside of forewing black, bearing ovate yellow spot at base, two ovate yellow spots near middle, and an 8-shaped yellow spot at outer side of discoidal cell, cilia yellow; underside of forewing pattern same as upperside except for long and thin yellow stripe at basal one-fourth of costa, and longitudinal yellow stripe extending from basal one fourth to half part of forewing. Upperside of hindwing blackish-brown, with subtriangular yellow spot and oblong yellow spot, cilia blackish-brown; underside of hindwing yellow, costa, outer region, and apex blackish-brown. Legs greyish brown, femur yellow in lateral view. Dorsal side of abdomen blackish-brown, first segment covered with yellow scales in middle, second to sixth segments densely covered with yellow scales on distal margin, distal segment scattered with yellow scales; ventral side of abdomen blackish-brown, second to sixth segments densely covered with yellow scales near lateral margin.</p><fig id="F1" position="float" orientation="portrait"><object-id xmlns:xlink="http://www.w3.org/1999/xlink" content-type="doi" xlink:type="simple">10.3897/zookeys.1218.136369.figure1</object-id><object-id xmlns:xlink="http://www.w3.org/1999/xlink" content-type="arpha" xlink:type="simple">B6419B1A-3835-5990-9FF2-A289D925F5CF</object-id><label>Figure 1.</label><caption><p><italic><tp:taxon-name><tp:taxon-name-part taxon-name-part-type="genus" reg="Thibetana">Thibetana</tp:taxon-name-part><tp:taxon-name-part taxon-name-part-type="species" reg="weii">weii</tp:taxon-name-part></tp:taxon-name></italic> Li &amp; He, sp. nov. <bold>A</bold> male habitus (holotype), dorsal view <bold>B</bold> ditto, ventral view <bold>C</bold> female habitus (paratype), lateral view <bold>D</bold> ditto, head, lateral view <bold>E</bold> male antenna (holotype), lateral view <bold>F</bold> female antenna (paratype), lateral view <bold>G</bold> female abdomen (paratype), dorsal view <bold>H</bold> ditto, ventral view.</p></caption><graphic xmlns:xlink="http://www.w3.org/1999/xlink" xlink:href="zookeys-1218-343_article-136369__-g001.jpg" position="float" orientation="portrait" xlink:type="simple" id="oo_1183087.jpg"><uri content-type="original_file" xlink:type="simple">https://binary.pensoft.net/fig/1183087</uri></graphic></fig><p><bold><italic>Male genitalia</italic></bold> (Fig. <xref ref-type="fig" rid="F2">2A</xref>). Uncus thin and long, distal apex pointed. Tegumen arm slightly longer than uncus. Valva slightly broader near middle, distal one-third nearly triangular, and gently concave at approximately distal one-fourth on ventral margin; costa strongly sclerotized, reaching apex of valva; sacculus nearly rectangular, about one-fourth as long as valva, dentated on outer margin, ending with spine-like process on ventral margin. Saccus well-developed, as long as uncus, distal tip round. Juxta ovate. Phallus cylindrical as long as valva, without cornuti.</p><fig id="F2" position="float" orientation="portrait"><object-id xmlns:xlink="http://www.w3.org/1999/xlink" content-type="doi" xlink:type="simple">10.3897/zookeys.1218.136369.figure2</object-id><object-id xmlns:xlink="http://www.w3.org/1999/xlink" content-type="arpha" xlink:type="simple">5F5F0F9B-CBC6-5A9D-A33C-8B7EF233ACC8</object-id><label>Figure 2.</label><caption><p><italic><tp:taxon-name><tp:taxon-name-part taxon-name-part-type="genus" reg="Thibetana">Thibetana</tp:taxon-name-part><tp:taxon-name-part taxon-name-part-type="species" reg="weii">weii</tp:taxon-name-part></tp:taxon-name></italic> Li &amp; He, sp. nov. <bold>A</bold> male genitalia (holotype), ventral view <bold>B</bold> female genitalia (paratype), ventral view.</p></caption><graphic xmlns:xlink="http://www.w3.org/1999/xlink" xlink:href="zookeys-1218-343_article-136369__-g002.jpg" position="float" orientation="portrait" xlink:type="simple" id="oo_1183088.jpg"><uri content-type="original_file" xlink:type="simple">https://binary.pensoft.net/fig/1183088</uri></graphic></fig><p><bold><italic>Female genitalia</italic></bold> (Fig. <xref ref-type="fig" rid="F2">2B</xref>). Papillae analis about two thirds as long as apophysis posterioris. Apophysis anterioris thin and long, nearly as long as apophysis posterioris. Praebursa spherical, translucent, with ring-like sclerotization. Ductus bursae inconspicuous. Corpus bursae ovate; signum small, bearing two spine-like projections; appendix bursae irregular shaped.</p></tp:treatment-sec><tp:treatment-sec sec-type="etymology" id="SECID0EUMAE"><title>Etymology.</title><p>In honour of Dr. Fuwen Wei, a renowned conservation biologist, who contributes profoundly to biodiversity, zoological evolution and conservation biology. We suggest the Chinese common name as “魏氏藏斑蛾”.</p></tp:treatment-sec><tp:treatment-sec sec-type="distribution" id="SECID0EZMAE"><title>Distribution.</title><p>China (Xizang).</p></tp:treatment-sec><tp:treatment-sec sec-type="remarks" id="SECID0E5MAE"><title>Remarks.</title><p>The new species is similar to <italic><tp:taxon-name><tp:taxon-name-part taxon-name-part-type="genus" reg="Thibetana">Thibetana</tp:taxon-name-part><tp:taxon-name-part taxon-name-part-type="species" reg="zebra">zebra</tp:taxon-name-part></tp:taxon-name></italic> (Elwes, 1890) in the forewing pattern, but can be distinguished from the latter species by the upperside of the hindwing with a subtriangular yellow spot and an oblong yellow spot (Fig. <xref ref-type="fig" rid="F1">1A</xref>). In <italic><tp:taxon-name><tp:taxon-name-part taxon-name-part-type="genus" reg="Thibetana">T.</tp:taxon-name-part><tp:taxon-name-part taxon-name-part-type="species" reg="zebra">zebra</tp:taxon-name-part></tp:taxon-name></italic>, the second spot on the upperside of the hindwing is thin and long (<xref ref-type="bibr" rid="B5">Efetov and Tarmann 2017</xref>: fig. 5).</p></tp:treatment-sec><ref-list><ref id="B5"><mixed-citation xmlns:xlink="http://www.w3.org/1999/xlink" xlink:type="simple"><person-group><name name-style="western"><surname>Efetov</surname><given-names>KA</given-names></name><name name-style="western"><surname>Tarmann</surname><given-names>GM</given-names></name></person-group> (<year>2017</year>) <article-title><italic><tp:taxon-name><tp:taxon-name-part taxon-name-part-type="genus">Thibetana</tp:taxon-name-part><tp:taxon-name-part taxon-name-part-type="species">keili</tp:taxon-name-part></tp:taxon-name></italic> Efetov &amp; Tarmann, a new species of the genus <italic><tp:taxon-name><tp:taxon-name-part taxon-name-part-type="genus">Thibetana</tp:taxon-name-part></tp:taxon-name></italic> Efetov &amp; Tarmann, 1995, from Tibet (<tp:taxon-name><tp:taxon-name-part taxon-name-part-type="order">Lepidoptera</tp:taxon-name-part></tp:taxon-name>: <tp:taxon-name><tp:taxon-name-part taxon-name-part-type="family">Zygaenidae</tp:taxon-name-part></tp:taxon-name>, <tp:taxon-name><tp:taxon-name-part taxon-name-part-type="subfamily">Procridinae</tp:taxon-name-part></tp:taxon-name>, <tp:taxon-name><tp:taxon-name-part taxon-name-part-type="tribe">Artonini</tp:taxon-name-part></tp:taxon-name>).</article-title><source>SHILAP Revista De lepidopterología</source><volume>45</volume>(<issue>180</issue>): <fpage>581</fpage>–<lpage>587</lpage>. <ext-link xlink:href="10.57065/shilap.879" ext-link-type="doi" xlink:type="simple">https://doi.org/10.57065/shilap.879</ext-link></mixed-citation></ref></ref-list></tp:taxon-treatment>
